# Supplementary material for: Influence of Fermentation Temperature and Metschnikowia pulcherrima/Saccharomyces cerevisiae Multi-Starter Cultures on the Volatile Compounds of Lugana Wine
Source: Foods. 2025 Oct 17;14(20):3538. doi: 10.3390/foods14203538 (PMC12562818; doi:10.3390/foods14203538)
Supplement: Supplementary file 1 [file foods-14-03538-s001.zip]

Archive with 1 entries (1 files):
- foods-3900727-supplementary.pdf
